# Supplementary material for: An Integration of Linkage Mapping and GWAS Reveals the Key Genes for Ear Shank Length in Maize
Source: Int J Mol Sci. 2022 Dec 1;23(23):15073. doi: 10.3390/ijms232315073 (PMC9740654; doi:10.3390/ijms232315073)
Supplement: Supplementary file 1 [file ijms-23-15073-s001.zip]

Archive with 2 entries (2 files):
- Review_ESL.Figure S1-S2.pdf
- Review_ESL.Table S1-S8 .xlsx
